# Supplementary material for: Cell Cluster Sorting in Automated Differentiation of Patient-specific Induced Pluripotent Stem Cells Towards Blood Cells
Source: Front Bioeng Biotechnol. 2022 May 12;10:755983. doi: 10.3389/fbioe.2022.755983 (PMC9157239; doi:10.3389/fbioe.2022.755983)
Supplement: Supplementary file 1 [file Table2.XLSX]

## Sheet: Sheet1
		Gene name	Primer	Sequence (5´-3´)
		beta-Hb	Forward	AAGTCTGCCGTTACTGCCC
			Reverse	CATGAGCCTTCACCTTAGGGT
		Brachyury (TBXT)	Forward	GGCACGGCCAAATAAGAATAC
			Reverse	CTTGGGTGGTTCAATTCCTG
		epsilon-Hb	Forward	ATGGTGCATTTTACTGCTGAGG
			Reverse	GGGAGACGACAGGTTTCCAAA
		FLK1 (KDR)	Forward	CCTCTACTCCAGTAAACCTGATTGGG
			Reverse	TGTTCCCAGCATTTCACACTATGG
		GATA1	Forward	GGGATCACACTGAGCTTGC
			Reverse	ACCCCTGATTCTGGTGTGG
		GATA2	Forward	GGGCTAGGGAACAGATCGACG
			Reverse	GCAGCAGTCAGGTGCGGAGG
		PU.1	Forward	ACGGATCTATACCAACGCCA
			Reverse	GGGGTGGAAGTCCCAGTAAT
		RUNX1	Forward	CCGAGAACCTCGAAGACATC
			Reverse	GTCTGACCCTCATGGCTGT
		SCL	Forward	GGATGCCTTCCCTATGTTCA
			Reverse	AGGCGGAGGATCTCATTCTT
		zeta-Hb	Forward	GGGGGAAGTAGGTCTTGGTC
			Reverse	CATCATTGTGTCCATGTGGG
		Ma_Toledo_Supplemenary Table 2.xlsx
