# Supplementary material for: Cell Cluster Sorting in Automated Differentiation of Patient-specific Induced Pluripotent Stem Cells Towards Blood Cells
Source: Front Bioeng Biotechnol. 2022 May 12;10:755983. doi: 10.3389/fbioe.2022.755983 (PMC9157239; doi:10.3389/fbioe.2022.755983)
Supplement: Supplementary file 2 [file Table3.XLSX]

## Sheet: Sheet1
		iPS cell culture steps performed with the LHU
		Process	Number of plates (6-well plates)	Total time needed (min)	Comment
		Gelatin coating	7	6
		MEF seeding	7	9
		Medium change	7	8
		iPS cell passaging	7	75	This step includes 45-50 min collagenase IV incubation
		EB formation	7	70	This step includes 8 min dispase incubation
		Sorting of iPS cell clusters or EB
		Process	Number of plates (24 well plates)	Total time needed (min)	Comment
		Sorting of iPS cell clusters for cloning	4	10	The sorting time depends on the volume of iPS cell cluster suspension. Under the conditions tested, 50 ml of iPS cell cluster suspension is sorted in 10 min.
		Sorting of EB for hematopoietic differentiation	1	8	The sorting time depends on the volume of EB suspension. Under the conditions tested, 50 ml of EB suspension is sorted in 8 min.
		Ma_Toledo_Supplemenary Table 3.xlsx
