# Supplementary material for: Cell Cluster Sorting in Automated Differentiation of Patient-specific Induced Pluripotent Stem Cells Towards Blood Cells
Source: Front Bioeng Biotechnol. 2022 May 12;10:755983. doi: 10.3389/fbioe.2022.755983 (PMC9157239; doi:10.3389/fbioe.2022.755983)
Supplement: Supplementary file 4 [file Table1.XLSX]

## Sheet: Sheet1
	Name (clone)	Company	Order number	Application
	TRA-1-60 Vio® 488, REAfinity	Miltenyi Biotec	130-106-872	Live-cell immunofluorescence
	TRA-1-60	Merck KGaA	MAB4360	Immunofluorescence
	TRA-1-81	Merck KGaA	MAB4381	Immunofluorescence
	Oct-3/4 (H-134)	Santa Cruz	sc-9081	Immunofluorescence
	Nanog	Abcam	ab62734	Immunofluorescence
	CD31-PE - clone WM59	BD Bioscience	555446	Flow cytometry
	CD34-APC - clone 581	BD Bioscience	555824	Flow cytometry
	CD43-FITC -clone 1G10	BD Bioscience	555475	Flow cytometry
	CD45-APC-Cy7 - REA747	Miltenyi Biotec	130-110-635	Flow cytometry
	CD117 (KIT)-PE-Cy7 - clone104D2	eBioscience	25-1178-42	Flow cytometry
	CD144-FITC	Miltenyi Biotec	130-123-932	Flow cytometry
	CD235a-PE - clone HIR2	eBioscience	12-9987-82	Flow cytometry
	a-fetoprotein (AFP)	R&D Systems	MAB1368	Immunofluorescence
	b-tubulin III (TUJ-1)	R&D Systems	NL1195V	Immunofluorescence
	T-box transcription factor 3 (TBX3)	R&D Systems	AF4509	Immunofluorescence
	Goat anti-Mouse IgM (H) Secondary Antibody, Alexa Fluor 594	ThermoFisher Scientific	A-21044	Immunofluorescence
	Goat anti-Rabbit IgG (H+L) Secondary Antibody, FITC	ThermoFisher Scientific	F2765	Immunofluorescence
	Goat anti-Mouse IgG (H+L) Secondary Antibody, Alexa Fluor 488	ThermoFisher Scientific	A-28175	Immunofluorescence
	Ma_Toledo_Supplemenary Table 1.xlsx
